# Supplementary material for: Does Influenza Vaccination during Pregnancy Have Effects on Non-Influenza Infectious Morbidity? A Systematic Review and Meta-Analysis of Randomised Controlled Trials
Source: Vaccines (Basel). 2021 Dec 8;9(12):1452. doi: 10.3390/vaccines9121452 (PMC8707251; doi:10.3390/vaccines9121452)
Supplement: Supplementary file 1 [file vaccines-09-01452-s001.zip]

Archive with 1 entries (1 files):
- vaccines-1456503-supplementary.pdf
